# Supplementary material for: Mitogenomic sequences effectively recover relationships within brush-footed butterflies (Lepidoptera: Nymphalidae)
Source: BMC Genomics. 2014 Jun 12;15:468. doi: 10.1186/1471-2164-15-468 (PMC4070565; doi:10.1186/1471-2164-15-468)
Supplement: Supplementary file 1 — Additional file 1: Table S1: General details of sampled taxa. *uncompleted mitogenome. (XLSX 16 KB) [file 12864_2013_6134_MOESM1_ESM.xlsx]

## Sheet: Additional file 1
Family / subfamily	Tribe	Name	DNA Code	Length (bp)	Locality	Accession No.	Reference
Bombycidae	-	Bombyx mori	-	15643	Korea (Domestic)	GenBank:AF149768	Lee et al., unpublished
Thaumetopoeidae	-	Ochrogaster lunifer	-	15593	Queensland, Australia	GenBank:AM946601	[55]
Geometridae	-	Phthonandria atrilineata	-	15499	Hefei, China	GenBank:EU569764	[25]
Crambidae	-	Chilo suppressalis	-	15465	-	GenBank:HQ860290	[82]
Papilionidae / Parnassiinae	Zerynthiini	Sericinus montela	-	15242	Jiangsu, China	GenBank:HQ259122	[83]
Papilionidae / Parnassiinae	Luehdorfiini	Luehdorfia chinensis		13860*	China	GenBank:EU622524	[84]
Papilionidae / Papiliioninae	Teinopalpini	Teinopalpus aureus	-	15235	Gunagxi, China	GenBank:HM563681	[85]
Papilionidae / Papiliioninae	Troidini	Troides aeacus	-	15263	-	GenBank:EU625344	Jiang et al., unpublished
Papilionidae / Parnassiinae	Parnassiini	Parnassius bremeri	-	15389	Mt. Jiri, Korea	GenBank:HM243588	[86]
Papilionidae / Papiliioninae	Papilionini	Papilio xuthus	-	13964*	Jiangsu, China	GenBank:EF621724	[87]
Papilionidae / Papiliioninae	Papilionini	Papilio maraho	Pa1-171	16094	Taiwan	GenBank:FJ810212	[30]
Papilionidae / Papiliioninae	Papilionini	Papilio machaon	-	15185	Tianshan Mt., China	GenBank:HM243594	Xu et al., unpublished
Papilionidae / Papiliioninae	Papilionini	Papilio bianor	-	15340	-	GenBank:JN019809	Xu et al., unpublished
Hesperiidae / Pyrginae	Tagiadini	Ctenoptilum vasava	-	15468	Jiangxi, China	GenBank:JF713818	[88]
Pieridae / Pierinae	Pierini	Pieris melete	-	15140	Jiangxi, China	GenBank:EU597124	[104]
Pieridae / Pierinae	Pierini	Pieris rapae specimen 1	-	15164	-	GenBank:GQ398376	Xu et al., unpublished
Pieridae / Pierinae	Pierini	Pieris rapae specimen 2	-	15157	Auhui, China	GenBank:HM156697	[89]
Pieridae / Pierinae	Pierini	Aporia crataegi	-	15140	Mongolia	GenBank:JN796473	[90]
Pieridae / Pierinae	Pierini	Delias hyparete	-	15186	Yunnan, China	GenBank:JX094279	[91]
Lycaenidae / Theclinae	Theclini	Coreana raphaelis	-	15314	Gwangwon, Korea	GenBank:DQ102703	[92]
Lycaenidae / Theclinae	Theclini	Protantigius superans	-	15248	Gangwon-do, Korea	GenBank:HQ184265	[81]
Lycaenidae / Aphnaeinae	-	Spindasis takanonis	-	15349	Gangwon-do, Korea	GenBank:HQ184266	[81]
Nymphalidae / Danainae	Danaini	Euploea mulciber	-	15166	Yunnan, China	GenBank:HQ378507	[93]
Nymphalidae / Danainae	Danaini	Euploea core	N1-1845	15192	Taiwan	GenBank:KF590546	this study
Nymphalidae / Danainae	Danaini	Parantica sita	N1-1822	15211	Taiwan	GenBank:KF590544	this study
Nymphalidae / Libytheinae	-	Libythea lepita	-	15164	Anhui, China	GenBank:HQ378508	[93]
Nymphalidae / Psedudergolinae	-	Dichorragia nesimachus	N1-1720	15355	Taiwan	GenBank:KF590541	this study
Nymphalidae / Apaturinae	-	Sasakia charonda specimen 1	V25	15244	-	GenBank:AP011824	Hakozaki et al, unpublished
Nymphalidae / Apaturinae	-	Sasakia charonda specimen 2	K2	15222	-	GenBank:AP011825	Hakozaki et al, unpublished
Nymphalidae / Apaturinae	-	Apatura ilia	-	15242	Zhejiang, China	GenBank:JF437925	[94]
Nymphalidae / Apaturinae	-	Apatura metis	-	15236	Heilongjiang, China	GenBank:JF801742	[95]
Nymphalidae / Nymphalinae	Melitaeini	Melitaea cinxia specimen 1	-	15170	-	GenBank:GQ398377	Xu et al., unpublished
Nymphalidae / Nymphalinae	Melitaeini	Melitaea cinxia specimen 2	-	15162	-	GenBank:HM243592	Xu et al., unpublished
Nymphalidae / Nymphalinae	Kallimini	Kallima inachus specimen 1	-	15150	-	GenBank:HM243591	Xu et al., unpublished
Nymphalidae / Nymphalinae	Kallimini	Kallima inachus specimen 2	-	15183	-	GenBank:JN857943	[96]
Nymphalidae / Nymphalinae	Junoniini	Yoma sabina	N1-0688	15330	Taiwan	GenBank:KF590535	this study
Nymphalidae / Nymphalinae	Junoniini	Junonia almana	N1-0877	15256	Okinawa, Japan	GenBank:KF590539	this study
Nymphalidae / Heliconiinae	Heliconiini	Heliconius melpomene	Panama inbred isolate 1	15328	Panama	GenBank:HE579083	[97]
Nymphalidae / Heliconiinae	Acraeini	Acraea issoria	-	15245	Auhui, China	GenBank:GQ376195	[98]
Nymphalidae / Heliconiinae	Argynnini	Argynnis hyperbius	-	15156	Anhui, China	GenBank:JF439070	[99]
Nymphalidae / Heliconiinae	Argynnini	Argynnis childreni	N1-1860	15131	Fujian, China	GenBank:KF590547	this study
Nymphalidae / Heliconiinae	Argynnini	Argynnis nerippe	-	15140	-	GenBank:JF504707	[100]
Nymphalidae / Heliconiinae	Argynnini	Issoria lathonia	-	15172	Tianshan Mt., China	GenBank:HM243590	Xu et al., unpublished
Nymphalidae / Calinaginae	-	Calinaga davidis	-	15267	Auhui, China	GenBank:HQ658143	[101]
Nymphalidae / Charaxinae	Charaxini	Polyura arja	N1-1696	15363	Yunnan, China	GenBank:KF590540	this study
Nymphalidae / Satyrinae	Melanitini	Melanitis phedima	N1-0866	15142	Taiwan	GenBank:KF590538	this study
Nymphalidae / Satyrinae	Satyrini	Hipparchia autonoe	-	15489	Halla Mt., Korea	GenBank:GQ868707	[102]
Nymphalidae / Satyrinae	Satyrini	Ypthima akragas	N1-0344	15227	Taiwan	GenBank:KF590553	this study
Nymphalidae / Satyrinae	Satyrini	Neope pulaha	N1-1819	15209	Taiwan	GenBank:KF590543	this study
Nymphalidae / Limenitidinae	Perthenini	Parthenos sylvia	N1-6770	15249	Yunnan, China	GenBank:KF590550	this study
Nymphalidae / Limenitidinae	Neptini	Bhagadatta austenia	N1-1842	15615	Guandong, China	GenBank:KF590545	this study
Nymphalidae / Limenitidinae	Neptini	Neptis soma	N1-0546	15130	Taiwan	GenBank:KF590533	this study
Nymphalidae / Limenitidinae	Neptini	Neptis philyra	N1-8659	15164	Taiwan	GenBank:KF590552	this study
Nymphalidae / Limenitidinae	Neptini	Pantoporia hordonia	N1-0629	15603	Hong Kong, China	GenBank:KF590534	this study
Nymphalidae / Limenitidinae	Adoliadini	Euthalia irrubesens	N1-0150	15366	Taiwan	GenBank:KF590527	this study
Nymphalidae / Limenitidinae	Adoliadini	Tanaecia julii	N1-2038	15316	Yunnan, China	GenBank:KF590548	this study
Nymphalidae / Limenitidinae	Adoliadini	Lexias dirtea	N1-0520	15250	Sarawak, Malaysia	GenBank:KF590531	this study
Nymphalidae / Limenitidinae	Adoliadini	Dophla evelina	N1-0529	15320	Sarawak, Malaysia	GenBank:KF590532	this study
Nymphalidae / Limenitidinae	Adoliadini	Abrota ganga	N1-0793	15356	Guanxi, China	GenBank:KF590536	this study
Nymphalidae / Limenitidinae	Limenitidini	Athyma opalina	N1-7153	15240	Taiwan	GenBank:KF590551	this study
Nymphalidae / Limenitidinae	Limenitidini	Athyma sulpitia	-	15268	Jiangxi, China	GenBank:JQ347260	[103]
Nymphalidae / Limenitidinae	Limenitidini	Athyma kasa	LWW1204385	15230	Luzon, Philippines	GenBank:KF590524	this study
Nymphalidae / Limenitidinae	Limenitidini	Athyma selenophora specimen 1	LWW1204387	15200	Hainan, China	GenBank:KF590525	this study
Nymphalidae / Limenitidinae	Limenitidini	Athyma selenophora specimen 2	N1-0369	15208	Taiwan	GenBank:KF590529	this study
Nymphalidae / Limenitidinae	Limenitidini	Athyma cama	N1-0114	15269	Taiwan	GenBank:KF590526	this study
Nymphalidae / Limenitidinae	Limenitidini	Athyma asura	N1-1803	15181	Taiwan	GenBank:KF590542	this study
Nymphalidae / Limenitidinae	Limenitidini	Athyma perius	N1-0321	15277	Taiwan	GenBank:KF590528	this study
Nymphalidae / Limenitidinae	Limenitidini	Pandita sinope	N1-0455	15257	Sarawak, Malaysia	GenBank:KF590530	this study
Nymphalidae / Limenitidinae	Limenitidini	Sumalia daraxa	N1-5509	15167*	Phitsanulok, Thailand	GenBank:KF590549	this study
Nymphalidae / Limenitidinae	Limenitidini	Parasarpa dudu	N1-0802	15236	Taiwan	GenBank:KF590537	this study
