# Supplementary material for: Mitogenomic sequences effectively recover relationships within brush-footed butterflies (Lepidoptera: Nymphalidae)
Source: BMC Genomics. 2014 Jun 12;15:468. doi: 10.1186/1471-2164-15-468 (PMC4070565; doi:10.1186/1471-2164-15-468)
Supplement: Supplementary file 2 — Additional file 2: Table S2: General information of pyrosequencing reads in 30 sequenced mitogenomes. (XLSX 14 KB) [file 12864_2013_6134_MOESM2_ESM.xlsx]

## Sheet: Additional file 2
	No. of reads	Average length (bp)	Average Q-score	Coverage		Gap
				≧10	<10
Euploea core	6258	410.1	27.7028	0.769737	0.217105	0.0131579
Parantica sita	10944	398.9	27.7122	0.631579	0.282895	0.0855263
Dichorragia nesimachus	258	364.7	27.7173	0.123377	0.519481	0.357143
Yoma sabina	2327	305.7	28.0326	0.954248	0.0326797	0.0130719
Junonia almana	9125	388.4	29.4098	0.339869	0.385621	0.27451
Argynnis childreni	7456	419.0	29.8322	0.629139	0.298013	0.0728477
Polyura arja	1698	406.7	27.2207	0.441558	0.487013	0.0714286
Melanitis phedima	1033	376.3	26.6586	0.139073	0.682119	0.178808
Ypthima akragas	370	350.3	27.3191	0.27451	0.712418	0.0130719
Neope pulaha	6836	429	28.2585	0.368421	0.572368	0.0592105
Parthenos sylvia	2625	400.5	27.3227	0.684211	0.0460526	0.269737
Bhagadatta austenia	10534	417.7	29.3317	0.496774	0.458065	0.0451613
Neptis soma	2798	405.2	29.0205	0.94702	0.0529801	0
Neptis philyra	2010	417.6	28.6115	0.315789	0.473684	0.210526
Pantoporia hordonia	1466	407.9	28.9298	0.88961	0.11039	0
Euthalia irrubesens	2142	423.9	26.1772	0.967532	0.0194805	0.012987
Tanaecia julii	3455	399.3	26.7077	0.738562	0.24183	0.0196078
Lexias dirtea	1617	323.2	27.9519	1	0	0
Dophla evelina	1689	403.5	26.8678	0.816993	0.156863	0.0261438
Abrota ganga	5395	354.7	28.5592	0.967532	0.0324675	0
Athyma opalina	5274	430.9	28.6332	0.473684	0.407895	0.118421
Athyma kasa	2699	391.2	28.5974	0.753521	0.028169	0.21831
Athyma selenophora 1	4185	388.8	27.3531	1	0	0
Athyma selenophora 2	2486	404.0	28.1481	0.986842	0.00657895	0.01
Athyma cama	6634	428.3	26.8724	0.568627	0.287582	0.143791
Athyma asura	7747	426.9	27.5554	0.519737	0.302632	0.177632
Athyma perius	2257	409.5	26.6351	0.183007	0.705882	0.111111
Pandita sinope	279	410.4	29.2936	0.130719	0.503268	0.366013
Sumalia daraxa	2330	403.2	28.5247	0.342466	0.342466	0.315068
Parasarpa dudu	7378	392.8	28.1538	0.690789	0.236842	0.0723684
