# Supplementary material for: Mitogenomic sequences effectively recover relationships within brush-footed butterflies (Lepidoptera: Nymphalidae)
Source: BMC Genomics. 2014 Jun 12;15:468. doi: 10.1186/1471-2164-15-468 (PMC4070565; doi:10.1186/1471-2164-15-468)
Supplement: Supplementary file 3 — Additional file 3: Table S3: A list for all ambiguous sites when sequencing 30 mitogenomes. (XLSX 13 KB) [file 12864_2013_6134_MOESM3_ESM.xlsx]

## Sheet: Additional file 3
Name	Site(s)	no. of sites	Location	Note
Argynnis childreni	3900, 4014	2	atp8
	8197	1	nad4
Athyma asura	10708	1	cob
	11439	1	cob
	12783-12784	2	rrnL
Athyma cama	4268	1	atp6
	15021	1	control region	Double peaks mixed with A and T
Athyma opalina	7313	1	nad5
Athyma perius	4273	1	atp6
	14869-15065	79	control region	Within poly-A and poly-T regions.
Bhagadatta austenia	6869	1	trnN
	8345	1	trnH
	15291, 15467	2	control region
Dichorragia nesimachus	3976, 3969	2	atp8
	9500	1	nad4
	12837-12869	33	rrnL	These ambiguous sites were conformed via several Sanger sequences.
	15004	1	control region
Dophla evelina	8382	1	nad4
Euploea core	9183-9184	2	nad4
Euthalia irrubesens	6297-6348	52	between trnF and trnE gene	This noncoding region is composed of many (TA) repeats, and these sites are mixed with A and T.
Junonia almana	11656	1	trnS1
Neope pulaha	9949	1	nad6
	10100-10115	16	nad6	Double peaks mixed with A and T
Neptis philyra	4983	1	cox3	Poly-T region
	6793	1	nad5
Neptis soma	6488	1	nad5
Parasarpa dudu	9453	1	nad4
Parthenos sylvia	10737	1	cob	Poly-T region
Sumalia daraxa	9409, 9434-9438	6	nad4
	11562-12162	601	from trnS1 to 3' end of nad1	Unsequenced region, the gap length is estimated by aligning to several references, including Athyma sulpitia (JQ347260), A. asura (KF590542), A. opalina (KF590551), A. selenophora (KF590529), A. cama (KF590526), A. kasa (KF590524), Pathenos sylvia KF590550), Parasarpa dudu (KF590537), and Neptis soma (KF590533).
Tanaecia julii	3597	1	cox2
	4258	1	atp6
	6287-6291, 6303-6311	14	between trnF and trnE gene	Within the region contains polymers and (TA) repeats.
Ypthima akragas	959	1	nad2
	1730, 1766	2	cox1
