# Supplementary material for: Mitogenomic sequences effectively recover relationships within brush-footed butterflies (Lepidoptera: Nymphalidae)
Source: BMC Genomics. 2014 Jun 12;15:468. doi: 10.1186/1471-2164-15-468 (PMC4070565; doi:10.1186/1471-2164-15-468)
Supplement: Supplementary file 4 — Additional file 4: Table S4: DNA composition of nucleotide A and T among different datasets. Gaps and missing data were excluded from the analysis. (XLSX 19 KB) [file 12864_2013_6134_MOESM4_ESM.xlsx]

## Sheet: Additional file 4
	Full length		37-gene dataset		15-gene dataset		13-gene dataset
	Length (bp)	A+T%	Length (bp)	A+T%	Length (bp)	A+T%	Length (bp)	A+T%
Bombyx mori	15643	81.3207	14735	80.4683	13259	80.3454	11118	79.5017
Ochrogaster lunifer	15593	77.8426	14818	77.1899	13318	76.7007	11172	75.6355
Phthonandria atrilineata	15499	81.0246	14847	80.3664	13374	80.2079	11181	79.0985
Chilo suppressalis	15465	79.7026	14773	79.0225	13297	78.7696	11166	77.7002
Sericinus montela	15242	80.9539	14651	80.5542	13189	80.4231	11124	79.8004
Teinopalpus aureus	15242	79.8058	14675	79.2709	13221	79.0636	11157	78.2558
Luehdorfia chinensis	13860	80.5123	13653	80.3267	12405	80.1451	10634	79.6314
Troides aeacus	15263	80.2398	14655	79.8294	13170	79.7342	11169	79.0044
Parnassius bremeri	15390	81.0461	14700	80.5578	13248	80.5178	11166	79.7421
Papilio xuthus	13964	79.9771	13868	79.8673	12619	79.6735	10722	78.9591
Papilio maraho	16094	80.5455	14685	79.2577	13242	79.0968	11163	78.1421
Papilio machaon	15185	80.3424	14686	79.9128	13237	79.7462	11169	79.0223
Papilio bianor	15340	80.5541	14687	79.9891	13234	79.8398	11163	79.0648
Ctenoptilum vasava	15468	80.5405	14707	79.9619	13234	79.8625	11136	78.9601
Pieris melete	15140	79.782	14659	79.4393	13221	79.3586	11154	78.4741
Pieris rapae sp1	15164	79.6624	14654	79.2207	13212	79.1175	11146	78.1715
Pieris rapae sp2	15157	79.7387	14645	79.3308	13202	79.1925	11142	78.2535
Aporia crataegi	15139	81.2537	14655	80.8052	13207	80.7753	11133	79.9335
Delias hyparete	15186	79.8433	14665	79.3931	13218	79.2858	11141	78.3861
Coreana raphaelis	15314	82.6629	14670	82.1268	13208	82.1018	11134	81.5071
Protantigius superans	15248	81.6828	14645	81.1608	13183	81.0893	11146	80.3607
Spindasis takanonis	15349	82.3506	14714	81.9016	13236	81.7014	11164	81.082
Euploea mulciber	15166	81.4256	14633	80.995	13188	80.9221	11130	80.2246
Euploea core	15190	81.7446	14634	81.1876	13185	81.077	11133	80.4186
Parantica sita	15211	80.4878	14639	79.985	13196	79.8651	11140	79.0036
Libythea lepita	15164	81.2055	14694	80.7609	13236	80.7495	11164	79.9893
Dichorragia nesimachus	15317	81.6217	14656	81.0044	13191	80.9188	11147	80.183
Sasakia charonda sp1	15238	79.8661	14621	79.4132	13168	79.2375	11103	78.2761
Sasakia charonda sp2	15222	79.8909	14550	79.3883	13097	79.209	11033	78.238
Apatura ilia	15242	80.4488	14650	79.9795	13197	79.8212	11123	78.8726
Apatura metis	15236	80.4411	14675	80.0068	13221	79.8578	11147	78.9809
Melitaea cinxia sp1	15170	80.0132	14711	79.6547	13247	79.5501	11168	78.6354
Melitaea cinxia sp2	15162	79.9631	14714	79.6113	13249	79.5079	11173	78.5823
Kallima inachus sp1	15150	80.6007	14712	80.2338	13245	80.1963	11155	79.4352
Kallima inachus sp2	15183	80.3003	14685	79.9319	13235	79.9169	11160	79.2563
Yoma sabina	15330	81.3699	14704	80.8011	13239	80.7538	11160	79.991
Junonia almana	15255	80.2622	14702	79.7783	13241	79.6768	11160	78.8172
Heliconius melpomene	15322	81.6995	14701	81.1305	13254	81.0397	11147	80.2368
Acraea issoria	15245	79.7573	14700	79.2245	13252	78.9919	11172	78.1149
Argynnis hyperbius	15156	80.8129	14667	80.3709	13220	80.2421	11146	79.4366
Argynnis childreni	15128	80.0568	14698	79.5959	13239	79.3942	11175	78.4966
Argynnis nerippe	15140	80.9049	14703	80.4802	13236	80.3868	11171	79.6437
Issoria lathonia	15171	81.1746	14693	80.7119	13241	80.6284	11176	79.9034
Calinaga davidis	15267	80.4546	14708	80.0177	13250	79.834	11172	78.9384
Polyura arja	15363	81.3448	14713	80.8537	13260	80.7994	11175	79.9821
Melanitis phedima	15142	79.9366	14674	79.5489	13230	79.3802	11156	78.46
Hipparchia autonoe	15489	79.0884	14675	78.2828	13227	78.0222	11152	76.8831
Ypthima akragas	15223	81.8827	14698	81.4192	13242	81.3699	11144	80.5007
Neope pulaha	15189	79.2547	14667	78.8641	13222	78.6719	11149	77.5585
Parthenos sylvia	15248	81.0795	14706	80.5658	13238	80.4653	11178	79.7817
Bhagadatta austenia	15610	79.1992	14796	78.4198	13322	78.0889	11163	77.0044
Neptis soma	15129	79.9656	14657	79.5865	13208	79.4897	11147	78.5951
Neptis philyra	15161	80.153	14670	79.7342	13208	79.6033	11148	78.6957
Pantoporia hordonia	15603	80.7024	14662	79.7299	13210	79.5761	11148	78.6509
Euthalia irrubesens	15314	81.3047	14718	80.7379	13246	80.6508	11178	79.9338
Tanaecia julii	15300	81.2941	14681	80.7847	13229	80.7317	11168	79.9427
Lexias dirtea	15250	81.3574	14701	80.8244	13245	80.7324	11181	80.0197
Dophla evelina	15319	80.9844	14705	80.3672	13245	80.2492	11177	79.3952
Abrota ganga	15356	81.206	14679	80.639	13228	80.5488	11176	79.7513
Athyma opalina	15239	80.1431	14685	79.6118	13237	79.4515	11169	78.5388
Athyma sulpitia	15268	81.9492	14679	81.4156	13233	81.4026	11170	80.7341
Athyma kasa	15230	80.2889	14687	79.8053	13236	79.6464	11170	78.7198
Athyma selenophora sp1	15200	81.3092	14698	80.8477	13245	80.7399	11175	79.9374
Athyma selenophora sp2	15208	81.2927	14698	80.8273	13244	80.7082	11173	79.9159
Athyma cama	15267	80.5725	14696	80.0626	13240	79.9245	11171	79.035
Athyma asura	15176	81.1083	14680	80.6812	13229	80.5957	11167	79.8245
Athyma perius	15198	80.0566	14710	79.6465	13254	79.4703	11183	78.5478
Sumalia daraxa	14559	80.0604	14079	79.5795	12690	79.4169	10620	78.4181
Pandita sinope	15257	81.438	14707	80.9071	13254	80.8737	11176	80.1628
Parasarpa dudu	15235	81.0699	14695	80.6125	13234	80.4745	11171	79.599
