# Supplementary material for: Mitogenomic sequences effectively recover relationships within brush-footed butterflies (Lepidoptera: Nymphalidae)
Source: BMC Genomics. 2014 Jun 12;15:468. doi: 10.1186/1471-2164-15-468 (PMC4070565; doi:10.1186/1471-2164-15-468)
Supplement: Supplementary file 5 — Additional file 5: Table S5: Nucleotide A + T composition and polymorphic sites of different regions. 1*excluding sites with gaps and missing data for calculating nucleotide compositions, variable sites. 2*excluding taxa of Papilio xuthus, Luehdorfia chinensis, and Sumalia daraxa due to partial coverage of the nad1 gene. 3*excluding taxa of Papilio xuthus, and Luehdorfia chinensis due to partial coverage of nad2 gene. (XLSX 13 KB) [file 12864_2013_6134_MOESM5_ESM.xlsx]

## Sheet: Additional file 5
Regions	full Length	net length1*	A+T%	polymorphic sites (P)	pasimony-informative sites (PI)	I / PI ratio
whole mitogenomes	18646	12283	79.3	6920	5714	0.825723
37-gene dataset	15495	12040	79.3	6850	5617	0.82
15-gene dataset	13868	10952	79.2	6423	5344	0.83201
13-gene dataset	11340	9550	78.7	5764	4853	0.84195
atp6	681	647	79.2	394	338	0.857868
atp8	180	139	90.3	95	83	0.873684
cob	1158	1122	75.8	655	545	0.832061
cox1	1533	1508	72.1	675	592	0.877037
cox2	681	641	76.5	327	276	0.844037
cox3	810	767	73.4	451	379	0.840355
nad12*	960	921	78.6	592	485	0.819257
nad23*	1047	1044	84.1	646	543	0.840557
nad3	357	349	81.2	233	204	0.875536
nad4	1362	1176	80.8	743	627	0.843876
nad4L	291	264	84	169	136	0.804734
nad5	1722	1671	82	1074	871	0.810987
nad6	558	412	85.2	314	278	0.88535
rnaL	1646	998	82.7	492	362	0.735772
rrnS	882	404	81.2	167	129	0.772455
