# Supplementary material for: Mitogenomic sequences effectively recover relationships within brush-footed butterflies (Lepidoptera: Nymphalidae)
Source: BMC Genomics. 2014 Jun 12;15:468. doi: 10.1186/1471-2164-15-468 (PMC4070565; doi:10.1186/1471-2164-15-468)
Supplement: Supplementary file 12 — Additional file 12: Table S6: Additional primers used in the study. (XLSX 12 KB) [file 12864_2013_6134_MOESM12_ESM.xlsx]

## Sheet: Additional file 11
Name	Sequences (5' to 3')
mt1F	AGCTAAATWAAGCTTTTGGG
mt1R	CCCAAAAGCTTWATTTAGCT
mt2R	CCTTTATATTTGAGGTATGA
mt3F	TGATTAGGATGTTGAATTGG
mt3R	CCAATTCAACATCCTAATCA
mt4R	CAATTWAWTCAAGAWAATCCTTC
mt5F	GGATTACCCCCWTTYTTAGGA
mt7R	CCTACTATWCCTGATCAAATTCC
mt8F	CCHATTATAATTGGAGGATTTGG
mt11F	CGAGCTTATTTTACATCAGC
mt12F	GTAGGAGGWTTAACAGGWGT
mt13F	TCWATAGGAGCTGTATTTGC
mt14R	ACATATARTCTGYCATATTAGA
mt18R	CCRCAAATTTCTGAGCATTGWCC
mt19F	TTAGATGACTGAAAGCAAGT
mt22F	ATTCATATAATYCCHCAAGG
mt24F	GTAGATTAYAGHCCWTGACC
mt25F	TGATGRCGAGATRTTTGCCG
mt25R	CGGCAAAYATCTCGYCATCA
mt28R	TATCAWGCWGCTGCTTCAAATCC
mt29F	GAAGCAGCAGCATGATATTGACA
mt29F3	CCATTTGAATGTGGATTTGA
mt29R	TTTCWAATTTAGCTTTATGTGG
mt29R2	TAACTCATGCTATRTTTAARGC
mt29R3	GRTTTCATTCATGATAAARWCC
mt29R4	TCATTAACAGTGATATACCTCT
mt29R5	TGCGTTAGTTCATTCTTCTAC
mt29R6	AGCTGGATTTTATTCTAAGGA
mt30F	GGTAATCAAGAWCTAAAHGGA
mt30R	TTAGGKTGRGATGGTTTRGG
mt32F2	ATGAGCAACAGAWGARTAAGCA
mt33F	ACATGAGCTTTAGGHARTCA
mt33R	TGAYTDCCTAAAGCTCATGT
mt34R	GGDTGTGATATAATTTCTTAYGG
mt35F	CCTAATGCACCTTCACAWAC
mt35R	ATTCATTTGARGCTATWCTWGA
mt37F	ATAGGATATGTTCTACCHTGRGG
mt37R	TTAGTAATTACTGTWGCYCCTC
mt38R	ACCGCAAATCCCCCTCAAATTCA
mt39F	ATGCTATTTTACGATCAATYCC
mt40F	TCATAACGATAACGCGGTAAAGT
mt40R	AAGTTTTCAAAACAAATGCT
mt41R	TTGCTCAAACDATTTCTTATGA
mt43F	TGACTTCTAAAATCATYACA
mt44F	AGATAGAAACCAACCTGGCT
mt45R	CTTACATGATCTGAGYTCAAACC
mt46R	GKTTGCGACCTCGATGTTGGAT
mt47F	CTCTATAGGGTCTTCTCGTCT
mt49F	AACTCTGATACACAAGATAC
mt49R	TGTATCTTGTGTATCAGAGT
mt50F	ATTCTAGAAACACTTTCCAGT
mt51F	TGAAAGTGACGGGCAATATGTAC
mt51R	GTACATATTGCCCGTCACTTTCA
mt52F	WRWTTATTCGTGGATTATCA
mt52R	AGTTCATTTAGAGGAATCTGT
C1-3682F	GGTCAATGTTCAGAAATTTGYGG
Lrrna-N2	CGACCTCGATGTTGGATTAAGA
