# Supplementary material for: Mitogenomic sequences effectively recover relationships within brush-footed butterflies (Lepidoptera: Nymphalidae)
Source: BMC Genomics. 2014 Jun 12;15:468. doi: 10.1186/1471-2164-15-468 (PMC4070565; doi:10.1186/1471-2164-15-468)
Supplement: Supplementary file 13 — Additional file 13: Table S7: Substitution model of each partition dataset implemented in jModelTest 2. The best-fit model is judged by the Akaike Information Criterion using a corrected version for small samples (AICc). Some best-fit models which could not be set to MrBayes were instead fit using the nearest over-parameterised model listed in the used model. (XLSX 14 KB) [file 12864_2013_6134_MOESM13_ESM.xlsx]

## Sheet: Additional file 12
Region	AICc (best-fit model)	BIC	used model for BI	free parameters of AICc model	free parameters of used model
13PCGs+2rRNAs+22tRNAs dataset	GTR+I+G	TVM+I+G	GTR+I+G	10	10
13PCGs+2rRNAs dataset	TVM+I+G	TVM+I+G	GTR+I+G	9	10
13PCGs dataset	TVM+I+G	TVM+I+G	GTR+I+G	9	10
PCGs codon position 1	GTR+I+G	TIM2+I+G	GTR+I+G	10	10
PCGs codon position 2	GTR+I+G	GTR+I+G	GTR+I+G	10	10
PCGs codon position 3	GTR+G	GTR+G	GTR+G	9	9
2rRNAs	TIM3+I+G	TIM3+I+G	GTR+I+G	8	10
rrnL	GTR+I+G	GTR+I+G	GTR+I+G	10	10
rrnS	TIM3+I+G	HKY+I+G	GTR+I+G	8	10
2rRNAs+22tRNAs	TIM3+I+G	HKY+I+G	GTR+I+G	8	10
atp6	TVM+I+G	TVM+I+G	GTR+I+G	9	10
atp6 codon position 1	HKY+I+G	TIM2+I+G	HKY+I+G	6	6
atp6 codon position 2	TPM3uf+G	TVM+I+G	GTR+I+G	6	10
atp6 codon position 3	HKY+I+G	TrN+I+G	HKY+I+G	6	6
atp8	HKY+I+G	GTR+I+G	HKY+I+G	6	6
atp8 codon position 1	TIM1+I+G	HKY+G	GTR+I+G	8	10
atp8 codon position 2	TIM3+G	TIM3+G	GTR+I+G	7	10
atp8 codon position 3	HKY+I+G	HKY+I+G	HKY+I+G	6	6
cob	TVM+I+G	TVM+I+G	GTR+I+G	9	10
cob codon position 1	TIM2+I+G	TIM2+I+G	GTR+I+G	8	10
cob codon position 2	HKY+I+G	HKY+I+G	HKY+I+G	6	6
cob codon position 3	TrN+I+G	TrN+I+G	GTR+I+G	7	10
cox1	GTR+I+G	TIM2+I+G	GTR+I+G	10	10
cox1 codon position 1	TIM2+I+G	TIM2+I+G	GTR+I+G	8	10
cox1 codon position 2	TVM+I+G	TPM2uf+I+G	GTR+I+G	9	10
cox1 codon position 3	HKY+G	HKY+G	HKY+G	5	5
cox2	TIM3+I+G	TIM3+I+G	GTR+I+G	8	10
cox2 codon position 1	TrN+I+G	TIM1+I+G	GTR+I+G	6	10
cox2 codon position 2	TPM3uf+I+G	TPM3uf+I+G	GTR+I+G	7	10
cox2 codon position 3	TrN+G	TIM3+G	GTR+G	6	9
cox3	TVM+I+G	TVM+I+G	GTR+I+G	9	10
cox3 codon position 1	TIM1+G	TIM1+G	GTR+G	7	9
cox3 codon position 2	HKY+I+G	HKY+I+G	GTR+I+G	6	10
cox3 codon position 3	TPM2uf+G	TPM2uf+G	GTR+G	6	9
nad1	TVM+I+G	TVM+I+G	GTR+I+G	9	10
nad1 codon position 1	TPM2uf+I+G	TPM2uf+I+G	GTR+I+G	7	10
nad1 codon position 2	TPM1uf+I+G	TPM1uf+I+G	GTR+I+G	7	10
nad1 codon position 3	TPM2uf+G	TPM2uf+G	GTR+G	6	9
nad2	GTR+I+G	GTR+I+G	GTR+I+G	10	10
nad2 codon position 1	TIM1+I+G	TIM1+I+G	GTR+I+G	8	10
nad2 codon position 2	TVM+I+G	TVM+I+G	GTR+I+G	9	10
nad2 codon position 3	TIM1+G	TIM1+G	GTR+G	7	9
nad3	TVM+I+G	TVM+I+G	GTR+I+G	9	10
nad3 codon position 1	HKY+G	TrN+I+G	HKY+G	5	5
nad3 codon position 2	JC+G	TIM3+I+G	JC+G	1	1
nad3 codon position 3	HKY+G	TIM2+G	HKY+G	5	5
nad4	GTR+I+G	GTR+I+G	GTR+I+G	10	10
nad4 codon position 1	GTR+I+G	GTR+I+G	GTR+I+G	10	10
nad4 codon position 2	TVM+I+G	TVM+I+G	GTR+I+G	9	10
nad4 codon position 3	TrN+I+G	TrN+I+G	GTR+I+G	7	10
nad4l	TIM3+I+G	TIM3+I+G	GTR+I+G	8	10
nad4l codon position 1	TIM2+G	TIM2+G	GTR+G	7	9
nad4l codon position 2	HKY+G	HKY+G	HKY+G	5	5
nad4l codon position 3	TrN+G	TrN+G	GTR+G	6	9
nad5	TVM+I+G	TVM+I+G	GTR+I+G	9	10
nad5 codon position 1	HKY+I+G	HKY+I+G	HKY+I+G	6	6
nad5 codon position 2	GTR+I+G	GTR+I+G	GTR+I+G	10	10
nad5 codon position 3	TIM1+G	TIM1+G	GTR+G	7	9
nad6	TVM+I+G	TVM+I+G	GTR+I+G	9	10
nad6 codon position 1	HKY+G	TIM3+I+G	HKY+G	5	5
nad6 codon position 2	F81+G	HKY+G	F81+G	4	4
nad6 codon position 3	HKY+G	TVM+G	HKY+G	5	5
tA	TIM1+G	TPM1uf+G	GTR+G	7	9
tC	TIM3+G	TIM3+G	GTR+G	7	9
tD	TIM2+I+G	TIM2+I+G	GTR+I+G	7	10
tE	HKY+I+G	HKY+G	HKY+I+G	6	6
tF	TIM2+G	HKY+G	GTR+G	7	9
tG	TIM3+G	TIM3+G	GTR+G	7	9
tH	TrN+G	TrN+G	GTR+G	6	9
tI	TPM1uf+G	TPM1uf+G	GTR+G	6	9
tK	TIM2+G	TIM2+G	GTR+G	7	9
tL1	TrN+I+G	TrN+I+G	GTR+G	7	9
tL2	TMP2uf+G	HKY+G	GTR+G	6	9
tM	TPM3uf+I+G	TPM3uf+I+G	GTR+I+G	7	10
tN	TIM3+I+G	HKY+I+G	GTR+I+G	8	10
tP	TPM3uf+G	TPM3uf+G	GTR+G	6	9
tQ	HKY+G	HKY+G	HKY+G	5	5
tR	TVM+G	TPM1uf+G	GTR+G	8	9
tS1	TPM3uf+G	TPM3uf+G	GTR+G	6	9
tS2	GTR+I+G	TIM2+G	GTR+I+G	10	10
tT	TIM2+G	TIM2+G	GTR+G	7	9
tV	TPM1uf+G	TPM1uf+G	GTR+G	6	9
tW	TPM1uf+G	TPM1uf+G	GTR+G	6	9
tY	TPM1uf+G	TPM1uf+G	GTR+G	6	9
